# Supplementary material for: 3-Pyridin-2-yl-1H-1,2,4-triazol-5-amine
Source: Acta Crystallogr Sect E Struct Rep Online. 2008 Dec 17;65(Pt 1):o125. doi: 10.1107/S1600536808042177 (PMC2968045; doi:10.1107/S1600536808042177)
Supplement: Supplementary file 2 [file e-65-0o125-Isup2.hkl]

# 
# h,k,l, Fc-squared, Fo-squared, sigma(Fo-squared) and status flag 
# 
data_I
_shelx_title ' 8192 in P2(1)/n' 
_shelx_refln_list_code          4 
_shelx_F_calc_maximum      108.59 
_exptl_crystal_F_000       336.00 
_reflns_d_resolution_high  0.7698 
 
loop_ 
 _symmetry_equiv_pos_as_xyz 
 'x, y, z' 
 '-x+1/2, y+1/2, -z+1/2' 
 '-x, -y, -z' 
 'x-1/2, -y-1/2, z-1/2' 
 
_cell_length_a     7.3863 
_cell_length_b     7.9096 
_cell_length_c    13.2157 
_cell_angle_alpha  90.000 
_cell_angle_beta   91.832 
_cell_angle_gamma  90.000 
 
_shelx_F_squared_multiplier     1.000 
 
loop_ 
 _refln_index_h 
 _refln_index_k 
 _refln_index_l 
 _refln_F_squared_calc 
 _refln_F_squared_meas 
 _refln_F_squared_sigma 
 _refln_observed_status 
   2   0   0     7871.16     7815.52    140.54 o 
   4   0   0       37.98       40.29      1.49 o 
   6   0   0        2.23        0.92      0.91 o 
   8   0   0       24.31       22.45      2.75 o 
   1   1   0     2022.06     1957.95     30.67 o 
   2   1   0    11790.73    10822.43    192.85 o 
   3   1   0      153.06      140.37      2.27 o 
   4   1   0     1319.87     1344.46     18.89 o 
   5   1   0       10.83       13.35      0.59 o 
   6   1   0        0.25        0.27      0.25 o 
   7   1   0       31.51       30.38      1.53 o 
   8   1   0        5.57        6.95      0.87 o 
   9   1   0        0.25        0.09      0.70 o 
   0   2   0      671.11      670.84     14.75 o 
   1   2   0      273.19      280.20      4.07 o 
   2   2   0      101.79       81.13      1.76 o 
   3   2   0      234.57      254.14      3.81 o 
   4   2   0     1873.14     1970.23     27.49 o 
   5   2   0       66.02       64.61      1.39 o 
   6   2   0      158.88      149.01      3.16 o 
   7   2   0       10.44       10.56      0.97 o 
   8   2   0        8.13        5.83      0.88 o 
   9   2   0        4.00        3.98      1.05 o 
   1   3   0       77.88       82.61      1.44 o 
   2   3   0      176.62      166.57      3.05 o 
   3   3   0      449.85      467.17      7.82 o 
   4   3   0       10.06       11.87      0.52 o 
   5   3   0       41.98       40.69      1.29 o 
   6   3   0      153.87      142.13      3.12 o 
   7   3   0        3.81        5.12      0.73 o 
   8   3   0      112.75      103.96      3.23 o 
   9   3   0        2.86        2.86      0.77 o 
   0   4   0       35.16       36.88      1.38 o 
   1   4   0       49.09       56.02      1.27 o 
   2   4   0      101.44      106.75      1.85 o 
   3   4   0       93.55      100.20      2.73 o 
   4   4   0       23.90       22.28      1.90 o 
   5   4   0       16.75       16.15      0.91 o 
   6   4   0       18.80       17.37      1.03 o 
   7   4   0        0.06       -0.17      0.35 o 
   8   4   0       56.15       50.12      2.12 o 
   1   5   0        2.81        4.71      0.42 o 
   2   5   0       18.34       20.52      0.73 o 
   3   5   0        0.92        0.90      0.27 o 
   4   5   0       12.33       11.04      1.04 o 
   5   5   0       19.49       20.10      1.29 o 
   6   5   0       87.27       85.88      2.85 o 
   7   5   0       46.15       42.26      1.63 o 
   8   5   0       11.42       13.04      1.56 o 
   0   6   0       86.86       85.86      2.80 o 
   1   6   0       11.50       12.95      0.96 o 
   2   6   0      171.02      163.35      3.90 o 
   3   6   0       15.35       14.68      1.61 o 
   4   6   0      110.19       97.32      4.22 o 
   5   6   0       33.34       27.56      1.56 o 
   6   6   0       12.15       13.15      1.18 o 
   7   6   0        0.23        0.57      0.50 o 
   1   7   0       28.09       24.54      1.35 o 
   2   7   0       17.78       16.90      1.70 o 
   3   7   0       12.47        8.76      1.24 o 
   4   7   0        5.32        5.98      0.99 o 
   5   7   0        4.29        4.64      0.76 o 
   6   7   0        1.97        2.25      0.65 o 
   7   7   0        2.76        2.56      0.71 o 
   0   8   0       98.06       89.73      5.00 o 
   1   8   0      163.37      151.92      3.94 o 
   2   8   0       91.10       88.46      2.75 o 
   3   8   0       13.07       14.09      1.49 o 
   4   8   0        5.93        6.38      1.55 o 
   5   8   0       17.20       16.15      1.72 o 
   6   8   0        5.17        7.39      1.47 o 
   1   9   0        3.22        2.64      0.82 o 
   2   9   0        5.81        5.39      0.82 o 
   3   9   0       21.45       23.88      3.27 o 
   4   9   0       38.57       41.40      5.43 o 
   0  10   0        1.17        1.66      1.14 o 
   1  10   0        0.00       -0.37      0.74 o 
   2  10   0        0.53        1.77      1.13 o 
  -9   0   1       28.51       29.72      3.40 o 
  -7   0   1       23.13       19.19      1.74 o 
  -5   0   1       15.20       17.79      0.80 o 
  -3   0   1      872.33      854.41     15.64 o 
  -1   0   1     5318.80     5290.81     79.91 o 
   1   0   1      324.23      307.22      9.48 o 
   3   0   1       11.36       12.91      0.52 o 
   5   0   1        0.28        1.09      0.69 o 
   7   0   1       69.73       66.18      4.11 o 
   9   0   1       85.68       83.22      5.33 o 
  -9   1   1       13.82       11.78      1.68 o 
  -8   1   1        5.92        7.02      0.85 o 
  -7   1   1       17.57       17.98      1.21 o 
  -6   1   1       10.11       11.73      0.88 o 
  -5   1   1       37.36       39.76      0.87 o 
  -4   1   1      240.85      260.34      3.67 o 
  -3   1   1      944.26      967.11     13.62 o 
  -2   1   1     8828.40     8175.99    113.23 o 
  -1   1   1      665.26      646.93      8.15 o 
   0   1   1     1726.92     1699.45     23.80 o 
   1   1   1      130.24      138.78      2.06 o 
   2   1   1     2871.81     2942.36     54.27 o 
   3   1   1      362.98      337.96      5.53 o 
   4   1   1      801.33      858.16     12.25 o 
   5   1   1       66.73       64.23      1.92 o 
   6   1   1       60.03       57.78      1.57 o 
   7   1   1       82.13       76.49      2.70 o 
   8   1   1        0.46        0.37      0.45 o 
   9   1   1        4.29        5.36      1.22 o 
  -9   2   1        0.04        0.00      0.54 o 
  -8   2   1        7.75        8.72      0.98 o 
  -7   2   1       14.02       12.28      1.04 o 
  -6   2   1      376.49      360.32      8.52 o 
  -5   2   1      148.17      145.57      2.56 o 
  -4   2   1     2514.63     2543.43     35.35 o 
  -3   2   1       16.34       11.68      0.80 o 
  -2   2   1      216.76      216.62      4.36 o 
  -1   2   1       34.25       39.52      0.75 o 
   0   2   1       76.60       82.51      1.32 o 
   1   2   1     1883.96     1861.98     25.78 o 
   2   2   1      125.14      133.74      2.10 o 
   3   2   1      185.29      184.70      3.22 o 
   4   2   1        1.58        1.76      0.33 o 
   5   2   1       49.61       50.46      1.44 o 
   6   2   1      188.22      183.95      4.25 o 
   7   2   1        0.72        1.00      0.45 o 
   8   2   1        0.11        1.24      0.59 o 
   9   2   1        1.52        1.83      0.64 o 
  -9   3   1        2.50        2.67      0.74 o 
  -8   3   1      109.17       95.59      3.05 o 
  -7   3   1        4.90        4.65      0.60 o 
  -6   3   1      417.30      395.07      7.14 o 
  -5   3   1        0.61        0.71      0.31 o 
  -4   3   1       33.78       31.90      0.85 o 
  -3   3   1       63.17       65.49      1.51 o 
  -2   3   1      163.46      172.61      3.17 o 
  -1   3   1      266.50      268.48      4.46 o 
   0   3   1       55.27       61.86      1.28 o 
   1   3   1        2.49        2.86      0.19 o 
   2   3   1      137.43      151.94      2.42 o 
   3   3   1       18.44       25.03      0.59 o 
   4   3   1      123.65      117.47      2.29 o 
   5   3   1       87.53       86.27      4.08 o 
   6   3   1        2.61        2.53      0.46 o 
   7   3   1        8.06        8.44      0.92 o 
   8   3   1       21.29       18.47      1.43 o 
   9   3   1        0.00       -0.26      0.52 o 
  -8   4   1        4.98        2.87      0.72 o 
  -7   4   1       19.39       19.61      1.17 o 
  -6   4   1       82.00       79.69      2.15 o 
  -5   4   1       42.96       47.28      1.55 o 
  -4   4   1       41.09       40.83      1.93 o 
  -3   4   1       49.74       54.89      1.42 o 
  -2   4   1        4.96        4.96      0.28 o 
  -1   4   1      367.29      400.02      6.57 o 
   0   4   1      228.49      239.52      4.14 o 
   1   4   1      154.04      179.13      4.87 o 
   2   4   1      398.34      408.92      6.06 o 
   3   4   1        7.70        7.99      0.77 o 
   4   4   1        1.63        1.81      0.39 o 
   5   4   1       39.97       37.37      1.48 o 
   6   4   1        7.17        7.54      0.71 o 
   7   4   1       16.29       16.44      1.08 o 
   8   4   1        2.44        3.59      0.77 o 
  -8   5   1        0.59        1.24      0.70 o 
  -7   5   1       11.73       11.82      1.12 o 
  -6   5   1       35.90       33.15      1.35 o 
  -5   5   1      174.39      178.40      3.77 o 
  -4   5   1      210.89      192.78      4.83 o 
  -3   5   1      129.43      128.95      3.68 o 
  -2   5   1       52.05       54.05      1.46 o 
  -1   5   1       55.40       55.43      1.35 o 
   0   5   1       43.29       41.76      1.14 o 
   1   5   1      336.28      362.63      6.14 o 
   2   5   1       10.24        8.93      0.46 o 
   3   5   1        0.11        0.17      0.27 o 
   4   5   1        5.86        5.38      0.63 o 
   5   5   1       10.02       10.71      0.94 o 
   6   5   1       28.92       27.19      1.31 o 
   7   5   1        1.37        1.76      0.51 o 
   8   5   1        4.29        6.44      1.22 o 
  -7   6   1        2.15        1.41      0.60 o 
  -6   6   1        0.11        0.32      0.55 o 
  -5   6   1       12.02       11.14      1.05 o 
  -4   6   1       45.38       41.38      1.69 o 
  -3   6   1      282.33      275.83      6.04 o 
  -2   6   1      473.30      453.85     13.42 o 
  -1   6   1      274.24      281.36      5.02 o 
   0   6   1       37.17       36.97      2.02 o 
   1   6   1       35.67       40.59      1.25 o 
   2   6   1       12.56       12.13      0.91 o 
   3   6   1       20.10       20.36      0.95 o 
   4   6   1       59.57       51.83      1.88 o 
   5   6   1       32.59       27.83      1.56 o 
   6   6   1        2.72        3.38      0.67 o 
   7   6   1        1.22        2.35      0.61 o 
  -7   7   1        0.02        0.67      0.56 o 
  -6   7   1        0.56        0.86      0.52 o 
  -5   7   1       15.81       14.74      1.58 o 
  -4   7   1        0.80        1.03      0.56 o 
  -3   7   1        1.05        1.02      0.50 o 
  -2   7   1       32.92       32.55      1.48 o 
  -1   7   1      258.45      246.76      5.57 o 
   0   7   1      411.25      424.46      7.37 o 
   1   7   1      139.27      147.70      4.32 o 
   2   7   1      228.64      201.56      4.75 o 
   3   7   1      155.00      133.37      4.41 o 
   4   7   1       25.71       26.35      1.97 o 
   5   7   1        1.99        2.01      0.74 o 
   6   7   1        3.58        3.37      0.95 o 
  -6   8   1        0.88        1.44      0.80 o 
  -5   8   1        0.24        0.85      0.57 o 
  -4   8   1       13.80       15.45      1.65 o 
  -3   8   1       24.38       21.76      1.88 o 
  -2   8   1       68.01       69.60      2.63 o 
  -1   8   1       49.54       53.65      2.01 o 
   0   8   1       72.13       64.90      2.70 o 
   1   8   1       10.53       12.03      1.04 o 
   2   8   1       66.63       61.93      2.20 o 
   3   8   1       30.88       26.41      2.00 o 
   4   8   1        7.70        7.39      1.19 o 
   5   8   1       11.34       11.67      1.61 o 
  -4   9   1       38.34       40.73      2.76 o 
  -3   9   1       30.01       29.06      2.22 o 
  -2   9   1       20.02       19.98      1.47 o 
  -1   9   1        2.26        2.93      0.82 o 
   0   9   1        0.66        0.83      0.67 o 
   1   9   1       17.84       14.30      1.57 o 
   2   9   1        2.37        3.90      0.84 o 
   3   9   1       26.63       25.42      2.11 o 
   4   9   1       20.47       19.81      1.98 o 
  -2  10   1        1.64        3.49      1.53 o 
  -1  10   1        2.74        3.31      0.96 o 
   0  10   1        0.65        2.65      1.10 o 
   1  10   1        5.94        5.91      1.13 o 
   2  10   1        0.17       -0.33      0.89 o 
  -8   0   2        0.72        1.06      1.02 o 
  -6   0   2        7.36        6.36      0.73 o 
  -4   0   2       61.28       62.41      1.79 o 
  -2   0   2     1083.57     1127.22     17.11 o 
   0   0   2     2428.20     2375.26     76.17 o 
   2   0   2     4869.71     4844.29    141.80 o 
   4   0   2       83.49       75.10      2.38 o 
   6   0   2        2.38        2.31      0.55 o 
   8   0   2       22.64       24.79      2.98 o 
  -9   1   2        0.39        0.83      0.82 o 
  -8   1   2        0.87        1.19      0.52 o 
  -7   1   2       12.56       12.17      1.00 o 
  -6   1   2        2.01        3.19      0.36 o 
  -5   1   2       13.08       11.76      0.48 o 
  -4   1   2       93.65       79.94      1.37 o 
  -3   1   2      197.29      188.89      2.69 o 
  -2   1   2     2850.90     3031.57     37.42 o 
  -1   1   2        8.38        5.13      0.25 o 
   0   1   2     4662.60     4305.22     75.20 o 
   1   1   2      399.56      350.41      5.55 o 
   2   1   2        5.78        3.52      0.27 o 
   3   1   2      151.26      149.17      2.68 o 
   4   1   2       99.61      106.85      2.12 o 
   5   1   2       93.58       97.51      3.98 o 
   6   1   2       73.33       70.71      2.12 o 
   7   1   2       22.55       19.36      1.29 o 
   8   1   2        2.29        1.76      0.58 o 
   9   1   2        4.84        4.34      1.16 o 
  -9   2   2        4.94        3.09      1.00 o 
  -8   2   2        1.20       -0.04      0.48 o 
  -7   2   2        2.56        2.91      0.58 o 
  -6   2   2       21.65       20.39      1.37 o 
  -5   2   2      458.79      464.95      6.99 o 
  -4   2   2     1193.78     1242.75     17.54 o 
  -3   2   2        0.44        0.59      0.28 o 
  -2   2   2     2238.05     2389.77     33.06 o 
  -1   2   2        5.61        8.13      0.27 o 
   0   2   2        0.59        2.50      0.98 o 
   1   2   2        1.51        0.04      0.13 o 
   2   2   2        0.80        1.18      0.15 o 
   3   2   2        1.74        0.55      0.17 o 
   4   2   2       24.02       26.23      0.82 o 
   5   2   2      204.81      206.65      6.75 o 
   6   2   2       56.41       54.80      2.54 o 
   7   2   2        2.94        3.26      0.61 o 
   8   2   2        1.17        1.46      0.67 o 
   9   2   2        2.63        1.94      0.70 o 
  -9   3   2       31.92       33.86      1.97 o 
  -8   3   2        1.12       -0.42      0.86 o 
  -7   3   2      114.13      114.84      3.71 o 
  -6   3   2      350.97      337.38      6.24 o 
  -5   3   2        5.86        5.63      0.75 o 
  -4   3   2       30.97       30.05      1.11 o 
  -3   3   2      405.90      440.60      7.47 o 
  -2   3   2        0.57        0.88      0.14 o 
  -1   3   2      196.52      189.68      3.28 o 
   0   3   2      327.38      343.90      4.93 o 
   1   3   2      350.45      386.10      5.64 o 
   2   3   2      273.78      304.58      4.55 o 
   3   3   2      258.96      284.35      4.31 o 
   4   3   2        1.30        1.28      0.25 o 
   5   3   2       35.99       32.83      1.49 o 
   6   3   2       16.35       16.50      0.97 o 
   7   3   2        6.45        5.83      0.79 o 
   8   3   2        0.37        0.18      0.42 o 
   9   3   2        8.09        9.25      1.12 o 
  -8   4   2      188.13      183.76      4.84 o 
  -7   4   2      140.20      146.28      3.51 o 
  -6   4   2      114.61      112.25      2.71 o 
  -5   4   2       87.66       88.87      3.62 o 
  -4   4   2        1.01        1.43      0.27 o 
  -3   4   2      151.67      154.35      3.09 o 
  -2   4   2      191.24      202.18      3.57 o 
  -1   4   2       69.69       71.30      1.55 o 
   0   4   2      528.89      562.01      9.08 o 
   1   4   2      169.59      196.29      2.77 o 
   2   4   2      146.56      158.43      2.31 o 
   3   4   2       46.08       41.53      0.93 o 
   4   4   2        9.41        8.78      0.76 o 
   5   4   2       17.34       17.44      1.11 o 
   6   4   2        7.26        5.73      0.83 o 
   7   4   2        0.01        0.08      0.34 o 
   8   4   2        0.96        0.84      0.53 o 
  -8   5   2        1.70        2.71      0.83 o 
  -7   5   2        5.03        5.21      0.81 o 
  -6   5   2       15.28       14.08      1.19 o 
  -5   5   2      127.93      120.51      5.11 o 
  -4   5   2       70.16       68.70      1.59 o 
  -3   5   2       44.16       37.95      2.21 o 
  -2   5   2       40.97       42.88      1.11 o 
  -1   5   2        0.22        0.88      0.25 o 
   0   5   2      300.38      305.15      5.29 o 
   1   5   2       14.42       15.21      0.73 o 
   2   5   2       56.81       57.40      1.43 o 
   3   5   2       60.99       59.36      1.54 o 
   4   5   2      166.37      154.15      3.78 o 
   5   5   2       13.84       10.52      0.94 o 
   6   5   2        0.37        0.57      0.38 o 
   7   5   2        9.96       11.13      0.94 o 
   8   5   2        0.90        1.73      0.61 o 
  -7   6   2        0.09       -0.13      0.47 o 
  -6   6   2        9.85       11.19      1.59 o 
  -5   6   2        4.87        3.80      0.69 o 
  -4   6   2       14.10       13.82      1.38 o 
  -3   6   2      350.25      329.60      8.64 o 
  -2   6   2        7.03        6.40      0.70 o 
  -1   6   2       43.85       41.62      1.23 o 
   0   6   2        4.04        5.12      0.51 o 
   1   6   2      156.93      161.31      3.38 o 
   2   6   2        0.00        0.23      0.30 o 
   3   6   2       18.60       15.00      1.24 o 
   4   6   2       72.45       64.37      3.85 o 
   5   6   2       14.66       14.28      1.16 o 
   6   6   2       41.77       39.96      1.84 o 
   7   6   2       20.63       20.34      1.29 o 
  -6   7   2        0.17        0.34      0.88 o 
  -5   7   2        8.85        7.62      1.15 o 
  -4   7   2       36.28       30.41      2.10 o 
  -3   7   2        0.11       -0.16      0.58 o 
  -2   7   2        0.31        1.49      0.45 o 
  -1   7   2       75.97       70.71      2.26 o 
   0   7   2       49.93       51.32      3.43 o 
   1   7   2      103.97      102.69      2.79 o 
   2   7   2       66.18       60.29      2.97 o 
   3   7   2       28.13       26.46      1.85 o 
   4   7   2        1.55        1.72      0.51 o 
   5   7   2        7.65        9.15      0.99 o 
   6   7   2        7.81        7.41      0.98 o 
  -5   8   2        1.26        0.05      0.61 o 
  -4   8   2        1.35        0.08      0.56 o 
  -3   8   2        3.51        3.27      0.87 o 
  -2   8   2       31.39       30.51      2.13 o 
  -1   8   2       47.10       40.70      1.74 o 
   0   8   2       71.98       72.67      2.40 o 
   1   8   2       41.59       38.61      1.65 o 
   2   8   2       28.67       29.88      2.09 o 
   3   8   2        3.72        3.45      0.88 o 
   4   8   2        0.04        0.04      0.62 o 
   5   8   2        8.51       11.22      1.50 o 
  -4   9   2       19.66       20.58      2.03 o 
  -3   9   2        0.16       -0.24      0.63 o 
  -2   9   2       38.63       40.43      3.04 o 
  -1   9   2       19.65       22.38      2.25 o 
   0   9   2        5.47        5.98      1.09 o 
   1   9   2       14.07       15.47      1.64 o 
   2   9   2        1.69        2.31      0.80 o 
   3   9   2        0.00        0.94      0.67 o 
   4   9   2       16.36       17.92      1.91 o 
  -1  10   2        0.29        0.97      0.91 o 
   0  10   2        0.06        0.78      0.98 o 
   1  10   2        0.45        1.23      0.80 o 
  -9   0   3       10.99        9.73      2.07 o 
  -7   0   3       22.08       19.67      1.41 o 
  -5   0   3       17.16       17.12      0.84 o 
  -3   0   3      410.32      433.68      6.90 o 
  -1   0   3     1937.93     1931.20     50.90 o 
   1   0   3     1721.49     1628.48     48.02 o 
   3   0   3      147.88      153.43      3.80 o 
   5   0   3       65.90       64.18      1.72 o 
   7   0   3        4.41        5.92      0.90 o 
   9   0   3       29.95       27.11      3.43 o 
  -9   1   3        7.37        7.51      1.37 o 
  -8   1   3       20.31       20.02      1.96 o 
  -7   1   3       11.80       12.89      1.05 o 
  -6   1   3        0.87        1.00      0.31 o 
  -5   1   3      116.72      109.78      2.27 o 
  -4   1   3       14.14       13.10      0.47 o 
  -3   1   3        5.42        6.93      0.27 o 
  -2   1   3       72.21       64.78      1.05 o 
  -1   1   3      894.65      925.65     16.35 o 
   0   1   3      620.74      604.96     10.77 o 
   1   1   3      354.24      332.75      6.10 o 
   2   1   3     1190.38     1221.82     27.49 o 
   3   1   3        0.43        0.31      0.16 o 
   4   1   3       10.71       15.80      1.49 o 
   5   1   3        0.04        0.00      0.19 o 
   6   1   3       13.35       11.81      0.79 o 
   7   1   3       39.97       40.56      1.71 o 
   8   1   3        0.50        0.56      0.52 o 
   9   1   3       11.56       10.22      4.42 o 
  -9   2   3        1.28        0.15      0.99 o 
  -8   2   3        4.67        3.94      0.72 o 
  -7   2   3       11.56       10.63      0.83 o 
  -6   2   3      118.47      113.55      5.34 o 
  -5   2   3        6.42        6.20      0.43 o 
  -4   2   3        2.44        2.87      0.28 o 
  -3   2   3      330.27      332.41      4.41 o 
  -2   2   3       12.06       13.88      0.39 o 
  -1   2   3       66.19       74.36      2.02 o 
   0   2   3      139.10      156.82      2.65 o 
   1   2   3      125.85      131.59      2.31 o 
   2   2   3       20.12       20.31      0.64 o 
   3   2   3      406.14      430.74      7.06 o 
   4   2   3       98.40      108.22      2.21 o 
   5   2   3       34.01       39.88      1.31 o 
   6   2   3        0.15       -0.01      0.41 o 
   7   2   3       27.64       29.91      3.82 o 
   8   2   3        0.01        0.27      0.44 o 
   9   2   3       13.63       15.92      1.42 o 
  -9   3   3       44.54       46.76      2.24 o 
  -8   3   3       15.22       14.66      1.26 o 
  -7   3   3        5.40        5.34      0.65 o 
  -6   3   3      140.07      132.15      2.98 o 
  -5   3   3        5.93        5.61      0.54 o 
  -4   3   3      626.99      645.34     23.08 o 
  -3   3   3       67.28       70.28      1.13 o 
  -2   3   3      159.70      181.01      3.13 o 
  -1   3   3       12.81       11.22      0.47 o 
   0   3   3     1055.76     1194.57     18.63 o 
   1   3   3      100.59      114.75      1.93 o 
   2   3   3      176.98      190.68      3.47 o 
   3   3   3      436.59      485.96      7.13 o 
   4   3   3       93.92       97.10      2.06 o 
   5   3   3        5.65        7.46      0.72 o 
   6   3   3        0.21        0.62      0.59 o 
   7   3   3        7.93       10.40      1.04 o 
   8   3   3       54.88       57.82      2.31 o 
  -8   4   3       59.78       54.45      2.79 o 
  -7   4   3      104.55      106.96      2.76 o 
  -6   4   3        2.69        2.05      0.43 o 
  -5   4   3        8.82       10.27      0.74 o 
  -4   4   3        0.05        0.15      0.20 o 
  -3   4   3        1.15        1.58      0.28 o 
  -2   4   3       51.91       48.41      1.00 o 
  -1   4   3      308.56      342.52      4.59 o 
   0   4   3        3.80        5.60      0.37 o 
   1   4   3      342.76      373.51      4.98 o 
   2   4   3      212.86      209.06      3.34 o 
   3   4   3       42.37       43.60      1.00 o 
   4   4   3        0.84        1.09      0.35 o 
   5   4   3       74.43       67.51      2.83 o 
   6   4   3       27.83       27.91      2.09 o 
   7   4   3        0.07        0.10      0.45 o 
   8   4   3        0.00       -0.23      0.47 o 
  -8   5   3       11.82       11.98      1.50 o 
  -7   5   3        2.42        2.32      0.66 o 
  -6   5   3        2.09        1.83      0.63 o 
  -5   5   3      178.69      175.65      4.39 o 
  -4   5   3       49.32       48.85      1.88 o 
  -3   5   3      166.93      164.18      4.22 o 
  -2   5   3       52.54       50.74      1.28 o 
  -1   5   3      341.28      373.76      6.37 o 
   0   5   3       12.57       15.37      1.07 o 
   1   5   3        1.64        1.22      0.21 o 
   2   5   3      179.08      184.45      2.91 o 
   3   5   3        9.31        9.61      0.97 o 
   4   5   3      254.69      235.13      6.61 o 
   5   5   3        2.18        1.56      0.43 o 
   6   5   3        0.24        0.31      0.39 o 
   7   5   3        0.65       -0.17      0.40 o 
   8   5   3        0.22        1.15      0.58 o 
  -7   6   3       11.13       12.45      1.26 o 
  -6   6   3        0.11       -0.06      0.44 o 
  -5   6   3       41.99       36.97      2.31 o 
  -4   6   3       45.97       41.50      2.11 o 
  -3   6   3        0.01       -0.15      0.38 o 
  -2   6   3       23.77       27.66      1.89 o 
  -1   6   3       33.23       34.50      2.20 o 
   0   6   3       24.71       25.85      1.25 o 
   1   6   3        0.00        0.09      0.25 o 
   2   6   3       12.24       11.55      0.77 o 
   3   6   3        0.59        0.13      0.31 o 
   4   6   3       34.70       36.58      2.94 o 
   5   6   3        4.65        5.35      0.74 o 
   6   6   3       50.92       45.61      1.93 o 
   7   6   3        0.43        0.56      0.55 o 
  -6   7   3        8.42       10.40      1.41 o 
  -5   7   3        1.80        1.07      0.64 o 
  -4   7   3        0.09        1.20      0.56 o 
  -3   7   3       39.24       34.23      2.29 o 
  -2   7   3        0.47        0.43      0.37 o 
  -1   7   3       19.22       17.52      1.20 o 
   0   7   3        0.05        0.12      0.29 o 
   1   7   3        1.32        1.35      0.34 o 
   2   7   3        0.05        0.41      0.38 o 
   3   7   3       34.91       36.82      3.53 o 
   4   7   3       28.61       26.64      2.89 o 
   5   7   3        3.40        4.46      0.76 o 
   6   7   3        0.16        0.26      0.51 o 
  -5   8   3        6.71        6.45      1.34 o 
  -4   8   3        1.88        2.72      0.83 o 
  -3   8   3        1.11        0.91      0.60 o 
  -2   8   3       10.31        9.03      0.98 o 
  -1   8   3        0.74        1.87      0.54 o 
   0   8   3        7.36        8.45      0.90 o 
   1   8   3       16.02       16.28      1.45 o 
   2   8   3        5.13        5.01      0.77 o 
   3   8   3       15.30       16.66      1.65 o 
   4   8   3        7.61        6.79      1.09 o 
   5   8   3       16.24       21.37      2.01 o 
  -4   9   3        3.77        3.47      0.98 o 
  -3   9   3        3.82        4.34      1.00 o 
  -2   9   3       38.42       42.72      2.43 o 
  -1   9   3        1.20        1.98      0.64 o 
   0   9   3        1.95        1.40      0.77 o 
   1   9   3        6.07        5.66      1.10 o 
   2   9   3        0.35        1.51      0.68 o 
   3   9   3        7.16       10.23      2.17 o 
   4   9   3        0.75        1.33      1.06 o 
  -1  10   3        1.25        2.64      1.55 o 
   0  10   3       11.97       20.12      2.97 o 
   1  10   3        4.40        6.85      1.25 o 
  -8   0   4       30.54       28.68      2.98 o 
  -6   0   4      158.59      152.96      3.59 o 
  -4   0   4        0.26        1.13      0.27 o 
  -2   0   4      365.71      358.38      6.85 o 
   0   0   4     1184.25     1232.46     27.02 o 
   2   0   4        0.48        0.10      0.29 o 
   4   0   4      744.39      748.21     16.82 o 
   6   0   4      149.99      162.13      6.12 o 
   8   0   4        3.35        4.80      1.46 o 
  -9   1   4        2.46        3.84      1.06 o 
  -8   1   4        7.69        8.09      0.92 o 
  -7   1   4       15.75       16.37      1.15 o 
  -6   1   4       42.01       40.73      1.14 o 
  -5   1   4        0.99        1.81      0.29 o 
  -4   1   4      213.04      220.60      2.92 o 
  -3   1   4      172.92      158.34      2.16 o 
  -2   1   4      468.36      511.95      7.38 o 
  -1   1   4      943.56      931.97     16.53 o 
   0   1   4      253.78      250.89      4.74 o 
   1   1   4      113.29      123.44      2.54 o 
   2   1   4      616.17      612.38     13.24 o 
   3   1   4      197.17      192.20      3.90 o 
   4   1   4      117.44      113.24      2.00 o 
   5   1   4        6.08        5.49      0.51 o 
   6   1   4       32.45       27.81      1.38 o 
   7   1   4       24.05       26.10      1.60 o 
   8   1   4       38.80       38.09      1.91 o 
   9   1   4       15.46       21.49      3.67 o 
  -9   2   4        4.49        6.09      1.19 o 
  -8   2   4        0.13       -0.06      0.82 o 
  -7   2   4       20.41       18.79      1.07 o 
  -6   2   4       17.97       19.03      0.99 o 
  -5   2   4        9.59        9.56      0.70 o 
  -4   2   4       10.94       16.91      0.62 o 
  -3   2   4      231.27      236.86      3.32 o 
  -2   2   4      704.61      805.30     11.09 o 
  -1   2   4        0.00       -0.07      0.13 o 
   0   2   4      611.18      613.45     11.07 o 
   1   2   4        7.29        6.63      0.36 o 
   2   2   4        4.98        7.22      0.37 o 
   3   2   4      174.25      192.70      3.49 o 
   4   2   4       37.10       37.62      1.09 o 
   5   2   4      220.58      221.60      4.11 o 
   6   2   4       36.89       40.07      1.71 o 
   7   2   4       64.61       64.87      2.31 o 
   8   2   4       12.13       11.54      1.16 o 
   9   2   4       16.72       18.56      1.98 o 
  -8   3   4       14.25       12.70      1.57 o 
  -7   3   4       27.17       26.36      1.30 o 
  -6   3   4        0.06        0.07      0.29 o 
  -5   3   4      138.87      128.59      4.51 o 
  -4   3   4        0.90        0.69      0.27 o 
  -3   3   4       21.55       22.60      0.63 o 
  -2   3   4      927.92     1007.65     13.85 o 
  -1   3   4        4.94        4.73      0.41 o 
   0   3   4      550.45      606.95     11.06 o 
   1   3   4      361.77      395.44      5.85 o 
   2   3   4       15.32       19.85      1.27 o 
   3   3   4       40.39       46.68      1.42 o 
   4   3   4       27.72       29.12      0.95 o 
   5   3   4        2.51        2.11      0.46 o 
   6   3   4       36.41       33.32      1.44 o 
   7   3   4      162.44      154.05      7.36 o 
   8   3   4       10.96       14.43      1.32 o 
  -8   4   4        0.60       -0.15      0.70 o 
  -7   4   4        0.00       -0.21      0.43 o 
  -6   4   4       32.61       32.19      1.68 o 
  -5   4   4       26.19       26.04      2.40 o 
  -4   4   4       39.18       37.48      1.19 o 
  -3   4   4        4.26        4.95      0.30 o 
  -2   4   4        2.25        2.76      0.28 o 
  -1   4   4      150.95      157.98      2.61 o 
   0   4   4      496.41      563.37      8.02 o 
   1   4   4      107.54      124.14      2.16 o 
   2   4   4      573.61      638.56      9.30 o 
   3   4   4        2.92        1.99      0.28 o 
   4   4   4        0.42        0.37      0.30 o 
   5   4   4      142.81      129.16      3.40 o 
   6   4   4       42.53       39.79      3.14 o 
   7   4   4        8.90       11.04      1.12 o 
   8   4   4       10.60       11.42      1.21 o 
  -8   5   4        4.66        4.99      0.90 o 
  -7   5   4       20.81       18.50      1.46 o 
  -6   5   4        0.90        0.23      0.44 o 
  -5   5   4        0.00       -0.03      0.33 o 
  -4   5   4       11.35        9.73      0.85 o 
  -3   5   4       29.72       28.26      1.57 o 
  -2   5   4      134.22      137.36      2.75 o 
  -1   5   4      211.96      210.10      6.52 o 
   0   5   4      214.06      228.78      3.65 o 
   1   5   4        0.05       -0.12      0.23 o 
   2   5   4       13.03       14.34      0.60 o 
   3   5   4      109.16       95.95      2.20 o 
   4   5   4        4.60        2.63      0.71 o 
   5   5   4       15.26       16.28      1.17 o 
   6   5   4        4.69        5.00      0.75 o 
   7   5   4        1.32        3.24      0.67 o 
   8   5   4        1.08        1.17      0.57 o 
  -7   6   4        1.09        1.18      0.57 o 
  -6   6   4       15.33       13.31      1.55 o 
  -5   6   4        0.74        1.59      0.64 o 
  -4   6   4       25.82       25.15      1.84 o 
  -3   6   4       45.60       46.23      1.77 o 
  -2   6   4        5.84        6.55      0.74 o 
  -1   6   4        0.02        0.34      0.26 o 
   0   6   4       13.69       14.11      1.12 o 
   1   6   4      210.15      196.18     10.85 o 
   2   6   4        0.00        0.73      0.35 o 
   3   6   4        2.91        3.26      0.54 o 
   4   6   4        1.30        2.21      0.51 o 
   5   6   4        3.96        2.70      0.73 o 
   6   6   4        7.70        6.52      0.88 o 
   7   6   4        5.22        4.47      0.76 o 
  -6   7   4        2.77        1.98      0.84 o 
  -5   7   4       13.76       14.45      1.66 o 
  -4   7   4        1.41        1.35      0.89 o 
  -3   7   4        0.44       -0.02      0.38 o 
  -2   7   4        4.02        5.17      0.73 o 
  -1   7   4        5.05        4.04      0.63 o 
   0   7   4        9.95        8.89      0.72 o 
   1   7   4        2.62        2.84      0.45 o 
   2   7   4       54.58       56.30      2.29 o 
   3   7   4       15.20       16.19      1.57 o 
   4   7   4        3.52        2.80      0.76 o 
   5   7   4        0.00        0.34      0.67 o 
   6   7   4        0.15        1.19      0.71 o 
  -5   8   4        0.33        0.40      0.68 o 
  -4   8   4        9.55       11.27      2.00 o 
  -3   8   4        0.59        1.89      0.58 o 
  -2   8   4        0.37       -0.15      0.42 o 
  -1   8   4        4.60        4.91      0.76 o 
   0   8   4        8.04       10.48      0.99 o 
   1   8   4        9.39        8.00      0.90 o 
   2   8   4       14.56       15.98      1.25 o 
   3   8   4        4.63        3.10      1.64 o 
   4   8   4        8.89       11.07      2.50 o 
   5   8   4        9.43        8.78      1.37 o 
  -4   9   4        5.68        6.89      1.23 o 
  -3   9   4       25.55       34.68      2.51 o 
  -2   9   4       14.07       18.64      1.51 o 
  -1   9   4        8.95       11.13      1.31 o 
   0   9   4        4.51        6.49      1.29 o 
   1   9   4        2.14        3.55      1.00 o 
   2   9   4        0.00        0.17      0.70 o 
   3   9   4        0.37        1.46      0.91 o 
  -9   0   5        2.58        2.97      1.35 o 
  -7   0   5        0.04       -0.19      0.38 o 
  -5   0   5       10.85       11.10      0.96 o 
  -3   0   5      385.90      410.74      7.93 o 
  -1   0   5     1226.26     1333.63     29.31 o 
   1   0   5     1749.20     1710.57     50.71 o 
   3   0   5        4.80        3.58      0.69 o 
   5   0   5      196.19      187.56      5.26 o 
   7   0   5        2.81        4.09      0.83 o 
   9   0   5        5.32        4.39      1.60 o 
  -9   1   5        0.13        1.05      0.79 o 
  -8   1   5       40.06       38.55      2.27 o 
  -7   1   5        0.26        0.55      0.41 o 
  -6   1   5       75.73       72.86      1.64 o 
  -5   1   5       24.36       25.61      0.94 o 
  -4   1   5      345.81      345.30      4.07 o 
  -3   1   5       56.69       62.38      1.16 o 
  -2   1   5       30.83       33.15      1.02 o 
  -1   1   5       35.34       31.03      0.95 o 
   0   1   5        9.11       10.52      0.62 o 
   1   1   5     1427.91     1574.18     27.76 o 
   2   1   5      135.15      126.40      3.28 o 
   3   1   5      824.60      834.02     18.04 o 
   4   1   5       94.71       99.77      2.14 o 
   5   1   5       15.73       17.85      0.83 o 
   6   1   5       18.70       16.66      0.97 o 
   7   1   5       14.31       16.54      1.28 o 
   8   1   5       11.55       10.36      1.22 o 
   9   1   5        7.41        9.13      1.52 o 
  -9   2   5        1.37        2.26      0.91 o 
  -8   2   5        0.61        0.65      0.54 o 
  -7   2   5        0.87        0.67      0.39 o 
  -6   2   5        0.76        0.82      0.33 o 
  -5   2   5        0.01        0.14      0.20 o 
  -4   2   5      461.14      494.13      6.55 o 
  -3   2   5       74.21       77.39      1.35 o 
  -2   2   5      615.37      680.65     12.37 o 
  -1   2   5      415.17      430.08      8.01 o 
   0   2   5      950.21      977.24     17.45 o 
   1   2   5       23.32       22.80      0.81 o 
   2   2   5       50.25       43.59      1.08 o 
   3   2   5      459.30      473.05      7.84 o 
   4   2   5       14.89       15.67      0.76 o 
   5   2   5      130.28      128.76      2.71 o 
   6   2   5       62.59       59.69      2.55 o 
   7   2   5        3.30        3.50      0.98 o 
   8   2   5       15.31       17.11      1.42 o 
  -8   3   5        3.45        4.53      1.05 o 
  -7   3   5        0.17        0.31      0.38 o 
  -6   3   5       56.32       50.41      1.58 o 
  -5   3   5       99.39      102.32      3.54 o 
  -4   3   5       56.11       56.02      1.39 o 
  -3   3   5       78.72       76.63      1.45 o 
  -2   3   5       70.36       54.13      1.69 o 
  -1   3   5        1.40        0.05      0.21 o 
   0   3   5      137.89      159.76      3.35 o 
   1   3   5       36.07       30.64      0.84 o 
   2   3   5      246.77      253.63      5.18 o 
   3   3   5        7.50        6.44      0.41 o 
   4   3   5        4.48        6.97      0.55 o 
   5   3   5      271.12      272.67      5.97 o 
   6   3   5       35.04       31.55      1.76 o 
   7   3   5        5.41        7.39      0.91 o 
   8   3   5       11.32       11.47      1.18 o 
  -8   4   5        0.87        0.73      0.76 o 
  -7   4   5       22.32       19.26      1.52 o 
  -6   4   5        3.83        4.34      0.97 o 
  -5   4   5        9.80        8.81      0.87 o 
  -4   4   5       52.41       50.96      2.23 o 
  -3   4   5       92.59       91.16      2.75 o 
  -2   4   5      151.11      162.35      3.00 o 
  -1   4   5       13.06       17.47      0.72 o 
   0   4   5       40.55       46.63      1.25 o 
   1   4   5       17.73       20.62      0.65 o 
   2   4   5        2.55        3.14      0.31 o 
   3   4   5       85.87       90.16      1.76 o 
   4   4   5      268.84      247.49      5.47 o 
   5   4   5        9.25        7.12      0.77 o 
   6   4   5       20.40       19.66      2.07 o 
   7   4   5       71.75       76.46      3.24 o 
   8   4   5        6.83        8.10      1.04 o 
  -7   5   5        0.32       -0.05      0.59 o 
  -6   5   5       11.58       13.24      1.24 o 
  -5   5   5        0.06        0.00      0.60 o 
  -4   5   5        0.09        0.16      0.34 o 
  -3   5   5       16.95       15.81      1.09 o 
  -2   5   5      123.24      123.46      2.57 o 
  -1   5   5      101.56       93.86      2.00 o 
   0   5   5       19.98       19.31      0.90 o 
   1   5   5        0.01        0.23      0.24 o 
   2   5   5       97.23       94.78      1.87 o 
   3   5   5      194.57      177.04      3.07 o 
   4   5   5      106.01      100.24      2.82 o 
   5   5   5       20.16       16.56      1.21 o 
   6   5   5       81.60       72.52      2.49 o 
   7   5   5       33.64       29.72      2.43 o 
  -7   6   5        0.37       -0.35      0.70 o 
  -6   6   5        2.97        3.27      0.83 o 
  -5   6   5        7.00        7.68      1.14 o 
  -4   6   5       43.65       39.25      1.72 o 
  -3   6   5       12.17       14.15      1.12 o 
  -2   6   5       46.75       44.10      2.73 o 
  -1   6   5       13.74       13.49      0.96 o 
   0   6   5      102.54       97.42      1.97 o 
   1   6   5        1.79        1.13      0.28 o 
   2   6   5      205.70      195.29      3.28 o 
   3   6   5        8.53        9.30      1.51 o 
   4   6   5       21.59       21.11      3.30 o 
   5   6   5        2.84        2.48      0.58 o 
   6   6   5        1.03        1.06      0.58 o 
   7   6   5        0.84        1.23      0.92 o 
  -6   7   5       33.63       32.72      2.52 o 
  -5   7   5        8.58        6.48      1.82 o 
  -4   7   5        4.76        4.71      0.96 o 
  -3   7   5        0.01        0.40      0.44 o 
  -2   7   5        2.54        2.21      0.71 o 
  -1   7   5       42.41       40.40      2.39 o 
   0   7   5        5.45        5.05      0.55 o 
   1   7   5       62.58       66.28      1.86 o 
   2   7   5       26.36       23.42      1.47 o 
   3   7   5       39.14       34.75      2.25 o 
   4   7   5        1.10        1.75      0.66 o 
   5   7   5        9.11        7.13      1.22 o 
   6   7   5        2.64        2.39      0.89 o 
  -5   8   5       12.96       13.44      1.67 o 
  -4   8   5        8.05        8.42      1.30 o 
  -3   8   5       16.25       16.84      1.37 o 
  -2   8   5        4.55        3.34      0.67 o 
  -1   8   5        0.01        0.39      0.44 o 
   0   8   5        1.29        2.79      0.60 o 
   1   8   5        6.24        4.88      0.74 o 
   2   8   5       16.09       15.82      1.58 o 
   3   8   5       45.16       47.93      2.65 o 
   4   8   5        7.21        6.69      1.17 o 
   5   8   5        0.17        0.58      0.78 o 
  -3   9   5        6.89        9.03      1.41 o 
  -2   9   5        0.53        0.92      0.57 o 
  -1   9   5        1.06        0.99      0.59 o 
   0   9   5        0.00        0.93      0.67 o 
   1   9   5        0.08        0.24      1.29 o 
   2   9   5        0.90        0.78      0.69 o 
   3   9   5        0.10        0.09      0.66 o 
  -8   0   6       56.20       57.80      3.84 o 
  -6   0   6      184.74      186.15      4.59 o 
  -4   0   6       64.70       65.32      1.54 o 
  -2   0   6      163.41      180.08      4.64 o 
   0   0   6       65.50       79.12      3.20 o 
   2   0   6      219.39      236.31      8.01 o 
   4   0   6      193.60      193.54      7.07 o 
   6   0   6       18.24       18.39      1.62 o 
   8   0   6       73.87       69.01      4.82 o 
  -9   1   6        0.52        0.53      0.82 o 
  -8   1   6       19.35       15.32      1.55 o 
  -7   1   6        1.54        1.65      0.42 o 
  -6   1   6        8.83        8.14      0.69 o 
  -5   1   6       42.60       45.35      1.51 o 
  -4   1   6      105.83      111.41      1.87 o 
  -3   1   6      206.38      207.35      3.71 o 
  -2   1   6      173.68      172.93      3.60 o 
  -1   1   6      158.87      146.61      3.40 o 
   0   1   6       49.82       62.61      1.61 o 
   1   1   6      851.77      930.14     16.73 o 
   2   1   6      155.93      169.47      4.29 o 
   3   1   6       29.07       30.21      1.30 o 
   4   1   6       60.47       56.00      3.88 o 
   5   1   6      227.68      234.65      4.78 o 
   6   1   6        5.65        5.30      0.66 o 
   7   1   6       19.15       18.08      1.13 o 
   8   1   6        2.34        2.59      0.73 o 
  -8   2   6        0.82        1.37      1.05 o 
  -7   2   6       53.65       56.43      1.78 o 
  -6   2   6       14.99       13.56      0.89 o 
  -5   2   6       14.07       13.94      0.55 o 
  -4   2   6        8.82        8.87      0.56 o 
  -3   2   6       28.54       27.23      0.75 o 
  -2   2   6       38.53       45.40      1.34 o 
  -1   2   6       47.64       47.57      2.15 o 
   0   2   6      163.82      169.11      3.53 o 
   1   2   6        8.87        6.69      0.53 o 
   2   2   6      266.18      284.66      5.58 o 
   3   2   6       34.68       37.24      1.19 o 
   4   2   6        8.77        8.41      0.62 o 
   5   2   6        5.66        5.84      0.55 o 
   6   2   6        1.70        2.74      0.51 o 
   7   2   6       55.91       59.32      2.29 o 
   8   2   6        0.11        0.05      0.54 o 
  -8   3   6        1.16        2.44      0.84 o 
  -7   3   6        0.67        1.11      0.53 o 
  -6   3   6       52.20       51.09      4.40 o 
  -5   3   6       36.24       38.87      1.86 o 
  -4   3   6       25.87       24.59      1.00 o 
  -3   3   6       92.23       88.06      1.64 o 
  -2   3   6       21.62       21.25      0.86 o 
  -1   3   6       21.90       18.67      0.81 o 
   0   3   6      150.87      158.12      2.87 o 
   1   3   6      150.00      145.37      3.23 o 
   2   3   6       23.92       24.47      0.91 o 
   3   3   6       32.09       30.62      0.86 o 
   4   3   6      134.52      129.17      2.74 o 
   5   3   6        0.00        0.21      0.35 o 
   6   3   6        3.13        2.56      0.56 o 
   7   3   6        0.02       -0.01      0.52 o 
   8   3   6        0.36        0.72      0.57 o 
  -8   4   6       25.63       25.76      2.26 o 
  -7   4   6        8.54        8.93      1.04 o 
  -6   4   6       19.80       20.68      2.08 o 
  -5   4   6       27.02       25.50      2.08 o 
  -4   4   6        0.05       -0.27      0.55 o 
  -3   4   6      167.56      163.38      3.54 o 
  -2   4   6       92.65       96.40      2.38 o 
  -1   4   6      182.50      191.47      4.08 o 
   0   4   6        6.45        6.99      0.60 o 
   1   4   6        3.07        3.14      0.30 o 
   2   4   6       51.89       53.94      1.34 o 
   3   4   6      136.64      126.00      2.33 o 
   4   4   6        0.13        0.39      0.26 o 
   5   4   6       44.02       42.76      2.16 o 
   6   4   6       37.19       38.23      1.72 o 
   7   4   6       17.43       18.47      1.75 o 
   8   4   6        4.88        6.52      0.98 o 
  -7   5   6        1.80        3.51      0.88 o 
  -6   5   6        0.26        0.00      0.53 o 
  -5   5   6        0.19       -0.24      0.47 o 
  -4   5   6       31.76       26.39      2.15 o 
  -3   5   6       70.87       67.31      2.72 o 
  -2   5   6        4.94        5.13      0.49 o 
  -1   5   6      114.48      108.92      2.11 o 
   0   5   6       33.95       39.77      1.15 o 
   1   5   6      216.49      211.22      5.97 o 
   2   5   6       78.60       72.13      1.81 o 
   3   5   6       52.69       47.73      1.37 o 
   4   5   6        4.80        5.44      0.70 o 
   5   5   6      124.81      117.47      3.32 o 
   6   5   6        0.44        1.26      0.49 o 
   7   5   6        0.26        0.86      0.65 o 
  -7   6   6        0.49        0.39      0.72 o 
  -6   6   6        2.67        3.94      1.06 o 
  -5   6   6        0.00        0.83      0.63 o 
  -4   6   6        2.49        3.24      0.64 o 
  -3   6   6        2.23        1.52      0.47 o 
  -2   6   6       37.64       30.43      1.56 o 
  -1   6   6      167.61      168.34      3.02 o 
   0   6   6       19.65       19.80      0.86 o 
   1   6   6      208.91      193.86      4.04 o 
   2   6   6       30.29       28.72      1.20 o 
   3   6   6      134.68      118.09      4.11 o 
   4   6   6       23.06       21.72      1.83 o 
   5   6   6        0.78        1.05      0.70 o 
   6   6   6        3.86        3.20      0.88 o 
  -6   7   6        0.40        0.72      0.72 o 
  -5   7   6        0.08       -0.51      1.12 o 
  -4   7   6        0.01        0.15      0.58 o 
  -3   7   6        0.00        0.61      0.48 o 
  -2   7   6        6.35        8.38      0.93 o 
  -1   7   6       95.63       88.01      3.40 o 
   0   7   6      249.97      243.41      5.08 o 
   1   7   6      136.21      130.64      2.56 o 
   2   7   6       23.22       22.97      1.43 o 
   3   7   6       11.59        8.21      1.17 o 
   4   7   6        1.56        1.86      0.80 o 
   5   7   6        2.25        4.03      0.93 o 
   6   7   6        0.02        1.03      0.99 o 
  -5   8   6        5.36        8.80      1.92 o 
  -4   8   6        0.22       -0.36      0.71 o 
  -3   8   6       14.35       13.42      1.25 o 
  -2   8   6       52.68       67.49      4.42 o 
  -1   8   6        0.01        1.07      0.51 o 
   0   8   6        0.71        1.42      0.54 o 
   1   8   6        1.86        1.49      0.52 o 
   2   8   6       52.41       52.52      2.63 o 
   3   8   6       20.55       23.04      2.08 o 
   4   8   6       15.38       15.44      1.86 o 
  -3   9   6        2.48        1.86      0.85 o 
  -2   9   6        1.91        2.65      0.75 o 
  -1   9   6        8.86       10.60      1.14 o 
   0   9   6        9.64       11.11      1.99 o 
   1   9   6        0.30        0.73      0.94 o 
   2   9   6        0.86        0.27      0.74 o 
   3   9   6        0.19        0.37      0.70 o 
  -7   0   7       13.96       10.33      1.75 o 
  -5   0   7        0.61        0.47      0.26 o 
  -3   0   7      178.09      183.45      4.93 o 
  -1   0   7     1185.63     1279.34     28.38 o 
   1   0   7      971.96     1002.43     30.45 o 
   3   0   7     1001.26     1032.18     31.57 o 
   5   0   7       23.51       28.10      2.08 o 
   7   0   7       64.53       63.99      2.82 o 
  -8   1   7        0.49        0.02      0.66 o 
  -7   1   7        1.71        2.54      0.71 o 
  -6   1   7        2.22        2.51      0.43 o 
  -5   1   7       14.26       13.99      0.63 o 
  -4   1   7       25.07       24.55      0.78 o 
  -3   1   7      151.54      157.14      3.46 o 
  -2   1   7        9.14        8.88      0.63 o 
  -1   1   7      919.82      975.97     17.57 o 
   0   1   7      507.86      526.81      9.91 o 
   1   1   7       72.80       72.47      1.87 o 
   2   1   7       47.37       44.51      1.67 o 
   3   1   7       80.34       78.31      2.75 o 
   4   1   7       13.88       11.41      1.01 o 
   5   1   7        7.01        7.48      0.99 o 
   6   1   7       34.79       35.60      1.55 o 
   7   1   7        3.65        3.50      0.83 o 
   8   1   7       23.37       27.04      1.80 o 
  -8   2   7        1.35        2.08      0.78 o 
  -7   2   7       10.95       14.54      1.01 o 
  -6   2   7        0.13        0.03      0.32 o 
  -5   2   7       54.72       55.95      1.99 o 
  -4   2   7        0.06        0.09      0.19 o 
  -3   2   7      214.22      223.23      4.65 o 
  -2   2   7        4.37        6.45      0.88 o 
  -1   2   7      273.66      297.05      5.87 o 
   0   2   7       37.79       34.77      1.16 o 
   1   2   7      519.75      532.10      9.94 o 
   2   2   7      137.91      123.01      2.82 o 
   3   2   7       79.74       68.56      2.30 o 
   4   2   7       91.75       84.88      2.04 o 
   5   2   7       78.38       76.70      2.44 o 
   6   2   7       69.01       70.78      2.27 o 
   7   2   7       40.24       39.52      4.22 o 
   8   2   7       42.59       53.20      4.88 o 
  -8   3   7       13.87       17.51      2.48 o 
  -7   3   7        2.85        2.63      0.66 o 
  -6   3   7        1.18        1.59      0.67 o 
  -5   3   7      133.64      142.23      4.55 o 
  -4   3   7        1.94        1.97      0.33 o 
  -3   3   7       28.17       32.24      1.03 o 
  -2   3   7       22.53       20.85      1.04 o 
  -1   3   7      212.07      214.75      4.50 o 
   0   3   7       22.66       24.67      0.98 o 
   1   3   7        0.03        0.27      0.16 o 
   2   3   7      181.61      172.41      3.24 o 
   3   3   7      293.61      296.37      4.73 o 
   4   3   7        6.77        5.77      0.56 o 
   5   3   7       16.77       17.29      0.95 o 
   6   3   7       15.52       17.08      1.61 o 
   7   3   7       25.54       27.50      2.14 o 
   8   3   7        6.14        7.38      1.02 o 
  -8   4   7        0.32        0.75      0.71 o 
  -7   4   7        2.56        2.57      0.94 o 
  -6   4   7       25.09       28.62      2.36 o 
  -5   4   7        9.06        9.28      1.16 o 
  -4   4   7        9.45       10.77      1.17 o 
  -3   4   7       88.77       86.16      2.50 o 
  -2   4   7       60.12       59.30      1.50 o 
  -1   4   7       20.94       18.25      0.95 o 
   0   4   7       24.95       25.75      1.70 o 
   1   4   7      191.17      188.41      4.10 o 
   2   4   7       58.40       56.55      1.32 o 
   3   4   7       58.46       62.68      1.49 o 
   4   4   7        5.39        5.81      0.59 o 
   5   4   7       76.49       74.20      2.42 o 
   6   4   7       22.36       22.79      1.48 o 
   7   4   7        1.00        1.94      0.73 o 
  -7   5   7        2.57        4.04      0.96 o 
  -6   5   7        7.34        6.77      1.15 o 
  -5   5   7        0.10       -0.21      0.42 o 
  -4   5   7      129.20      118.02      4.16 o 
  -3   5   7        0.20        0.02      0.33 o 
  -2   5   7       18.52       19.31      1.19 o 
  -1   5   7       28.65       31.94      1.43 o 
   0   5   7      135.83      131.24      2.81 o 
   1   5   7        5.56        4.75      0.50 o 
   2   5   7        3.40        3.49      0.57 o 
   3   5   7      103.72      100.37      2.74 o 
   4   5   7       43.44       44.77      2.83 o 
   5   5   7        1.76        2.21      0.55 o 
   6   5   7       10.46       11.58      1.13 o 
   7   5   7        1.05        1.75      0.82 o 
  -6   6   7        4.03        7.48      2.19 o 
  -5   6   7       27.89       25.93      2.14 o 
  -4   6   7       19.59       14.23      1.23 o 
  -3   6   7        3.54        4.32      0.72 o 
  -2   6   7      204.21      181.24      3.37 o 
  -1   6   7        0.01        0.35      0.34 o 
   0   6   7        4.31        5.82      0.51 o 
   1   6   7       29.45       26.83      0.97 o 
   2   6   7      100.38       99.63      2.40 o 
   3   6   7       65.99       63.03      3.78 o 
   4   6   7        1.38        0.83      0.84 o 
   5   6   7       68.50       62.07      2.96 o 
   6   6   7        3.83        4.95      1.05 o 
  -5   7   7        2.98        3.36      2.02 o 
  -4   7   7       14.14       17.55      1.78 o 
  -3   7   7       23.88       25.96      1.67 o 
  -2   7   7       44.60       40.19      1.82 o 
  -1   7   7       33.29       34.52      1.80 o 
   0   7   7       94.30       87.01      1.97 o 
   1   7   7       38.47       36.64      1.18 o 
   2   7   7       15.29       16.56      1.61 o 
   3   7   7        1.26        0.71      0.64 o 
   4   7   7        4.27        3.18      0.91 o 
   5   7   7        1.01        1.67      1.01 o 
  -4   8   7        8.19        7.67      1.24 o 
  -3   8   7       54.56       58.57      2.40 o 
  -2   8   7        0.19        0.49      0.55 o 
  -1   8   7       36.00       35.46      1.95 o 
   0   8   7        8.18        6.91      0.89 o 
   1   8   7        2.96        1.24      0.56 o 
   2   8   7       26.82       26.10      2.64 o 
   3   8   7        0.50        2.78      0.82 o 
   4   8   7       52.69       62.79      3.19 o 
  -2   9   7        0.23        0.25      0.73 o 
  -1   9   7        0.69        0.86      0.65 o 
   0   9   7        5.21        7.33      1.27 o 
   1   9   7        1.38        3.66      0.99 o 
   2   9   7        2.10        1.67      1.37 o 
  -8   0   8       16.12       16.93      2.35 o 
  -6   0   8       11.01       10.56      0.91 o 
  -4   0   8       70.61       69.86      2.48 o 
  -2   0   8      104.46      105.45      3.22 o 
   0   0   8       66.80       64.76      3.00 o 
   2   0   8      552.18      563.84     17.93 o 
   4   0   8      155.61      153.53      6.14 o 
   6   0   8       12.40       17.99      3.81 o 
   8   0   8      110.97      111.35      6.57 o 
  -8   1   8        0.65        0.55      0.70 o 
  -7   1   8        0.67        0.99      0.44 o 
  -6   1   8       41.17       38.33      1.55 o 
  -5   1   8        0.06        0.19      0.20 o 
  -4   1   8        0.00        0.16      0.25 o 
  -3   1   8      157.59      158.73      3.56 o 
  -2   1   8       87.93       92.98      2.35 o 
  -1   1   8       14.29       12.29      0.78 o 
   0   1   8      151.74      158.46      3.49 o 
   1   1   8       97.62      104.87      2.55 o 
   2   1   8        0.16        0.31      0.28 o 
   3   1   8       29.58       27.65      1.91 o 
   4   1   8      103.03      115.70      3.53 o 
   5   1   8       26.82       29.53      1.19 o 
   6   1   8      237.08      259.38      5.83 o 
   7   1   8       37.55       41.45      1.65 o 
   8   1   8       24.14       30.00      1.95 o 
  -8   2   8       11.40       10.90      1.37 o 
  -7   2   8        0.10        0.26      0.46 o 
  -6   2   8        0.88        1.27      0.61 o 
  -5   2   8       41.98       40.62      1.03 o 
  -4   2   8       50.20       48.78      1.37 o 
  -3   2   8        0.73        0.42      0.25 o 
  -2   2   8      287.11      288.68     10.78 o 
  -1   2   8       10.64       14.02      1.50 o 
   0   2   8      118.37      123.94      2.91 o 
   1   2   8       98.97       97.52      2.42 o 
   2   2   8      124.59      124.41      2.93 o 
   3   2   8      164.81      150.06      4.20 o 
   4   2   8      194.87      192.00      3.82 o 
   5   2   8       46.38       46.90      2.12 o 
   6   2   8       48.10       52.53      1.95 o 
   7   2   8       91.90       95.68      3.81 o 
   8   2   8        0.00        0.21      0.59 o 
  -8   3   8        6.59        6.71      1.59 o 
  -7   3   8       39.43       40.02      2.38 o 
  -6   3   8       14.56       15.11      1.52 o 
  -5   3   8       28.31       27.22      3.33 o 
  -4   3   8      102.51       99.36      2.21 o 
  -3   3   8       74.74       74.54      1.79 o 
  -2   3   8      136.59      131.73      3.12 o 
  -1   3   8       93.50       85.91      2.25 o 
   0   3   8      209.90      222.09      4.69 o 
   1   3   8      499.98      449.57     23.12 o 
   2   3   8      136.58      117.01      2.44 o 
   3   3   8       81.37       73.32      2.35 o 
   4   3   8       10.58       12.01      0.81 o 
   5   3   8       29.02       27.47      1.21 o 
   6   3   8       16.23       21.49      1.83 o 
   7   3   8        0.66        1.31      0.68 o 
  -7   4   8        9.57       10.32      1.87 o 
  -6   4   8       61.17       66.03      4.83 o 
  -5   4   8        0.02        0.02      0.46 o 
  -4   4   8       27.22       27.12      1.48 o 
  -3   4   8       50.57       47.40      2.26 o 
  -2   4   8      148.05      158.76      4.84 o 
  -1   4   8       43.35       41.05      2.63 o 
   0   4   8       88.89       82.59      2.26 o 
   1   4   8        7.27        6.04      0.62 o 
   2   4   8        5.85        3.82      0.57 o 
   3   4   8       16.43       18.58      0.79 o 
   4   4   8       24.05       20.47      1.03 o 
   5   4   8       44.02       44.45      1.82 o 
   6   4   8        0.79        0.83      0.52 o 
   7   4   8        3.71        6.85      1.19 o 
  -7   5   8        3.34        2.26      0.94 o 
  -6   5   8       17.93       17.07      1.78 o 
  -5   5   8        4.11        5.78      1.07 o 
  -4   5   8       75.25       61.67      2.78 o 
  -3   5   8       78.27       78.36      2.42 o 
  -2   5   8      108.10      100.78      2.29 o 
  -1   5   8      237.11      236.00      5.09 o 
   0   5   8        9.07       10.32      0.90 o 
   1   5   8       43.52       45.27      1.86 o 
   2   5   8        5.18        4.03      0.48 o 
   3   5   8       26.28       26.29      1.35 o 
   4   5   8       29.64       26.38      4.24 o 
   5   5   8      112.03      112.29      5.62 o 
   6   5   8        1.62        3.45      0.88 o 
  -6   6   8        0.97        1.68      0.74 o 
  -5   6   8       17.04       17.94      1.82 o 
  -4   6   8        0.84        0.77      0.89 o 
  -3   6   8       41.97       43.84      1.88 o 
  -2   6   8       15.45       10.39      0.84 o 
  -1   6   8        0.70        0.63      0.28 o 
   0   6   8       98.36       88.65      2.19 o 
   1   6   8      114.96      103.49      2.52 o 
   2   6   8       18.28       16.30      0.97 o 
   3   6   8        3.14        3.60      0.85 o 
   4   6   8        1.14        1.45      0.69 o 
   5   6   8       80.65       80.96      3.51 o 
   6   6   8        3.66        5.24      1.10 o 
  -5   7   8       16.23       20.53      2.09 o 
  -4   7   8        0.05       -0.10      0.50 o 
  -3   7   8        3.91        4.28      0.78 o 
  -2   7   8        8.68       10.28      1.38 o 
  -1   7   8        3.34        3.62      0.56 o 
   0   7   8        8.10       11.09      0.76 o 
   1   7   8        3.79        4.12      0.50 o 
   2   7   8       83.76       84.40      3.52 o 
   3   7   8        5.65        5.62      1.08 o 
   4   7   8        5.51        5.22      3.16 o 
   5   7   8        2.91        2.21      1.02 o 
  -4   8   8       19.88       21.10      2.09 o 
  -3   8   8        0.15        0.55      0.56 o 
  -2   8   8        1.21        2.33      0.69 o 
  -1   8   8       30.16       33.29      1.94 o 
   0   8   8        5.87        7.74      1.30 o 
   1   8   8        0.11        0.12      0.50 o 
   2   8   8        0.05       -0.33      0.66 o 
   3   8   8       18.87       22.60      2.13 o 
  -1   9   8        1.89        4.31      0.86 o 
   0   9   8        0.28        0.46      0.70 o 
   1   9   8        0.00       -0.18      1.33 o 
  -7   0   9       66.80       68.24      2.95 o 
  -5   0   9       55.97       54.01      1.75 o 
  -3   0   9      120.53      117.30      4.83 o 
  -1   0   9       64.19       67.63      3.20 o 
   1   0   9        1.79        1.91      0.61 o 
   3   0   9      315.40      273.86      9.70 o 
   5   0   9       27.73       26.02      2.37 o 
   7   0   9        8.71        9.42      1.34 o 
  -8   1   9        0.00        1.68      1.20 o 
  -7   1   9        0.23        0.36      0.50 o 
  -6   1   9        1.84        1.49      0.41 o 
  -5   1   9      153.59      146.62      2.62 o 
  -4   1   9       48.09       46.61      2.17 o 
  -3   1   9       74.66       70.42      3.97 o 
  -2   1   9        7.58        4.95      0.57 o 
  -1   1   9       13.45       13.34      1.18 o 
   0   1   9        8.19        5.87      0.60 o 
   1   1   9        0.15        0.97      0.34 o 
   2   1   9       55.91       49.14      1.91 o 
   3   1   9        6.63        5.24      0.73 o 
   4   1   9       77.04       76.21      2.73 o 
   5   1   9      152.71      150.34      4.49 o 
   6   1   9       10.12       10.91      1.03 o 
   7   1   9      105.89      116.98      3.03 o 
  -8   2   9        1.76        3.99      1.17 o 
  -7   2   9        0.23        0.10      0.57 o 
  -6   2   9       35.36       36.63      2.47 o 
  -5   2   9       31.15       30.61      1.95 o 
  -4   2   9        0.37        0.34      0.29 o 
  -3   2   9      229.16      226.18      4.88 o 
  -2   2   9        6.09        6.71      0.64 o 
  -1   2   9      245.72      246.24      5.17 o 
   0   2   9        1.32        2.13      0.40 o 
   1   2   9       43.47       43.55      1.46 o 
   2   2   9       16.88       17.40      1.79 o 
   3   2   9       30.49       27.78      1.44 o 
   4   2   9      119.14      114.36      2.75 o 
   5   2   9      240.71      251.88      4.91 o 
   6   2   9        2.61        2.39      0.65 o 
   7   2   9        5.19        5.83      1.08 o 
  -7   3   9        2.30        5.02      1.03 o 
  -6   3   9       18.50       21.15      2.71 o 
  -5   3   9       10.83       10.92      1.00 o 
  -4   3   9        0.42        0.44      0.28 o 
  -3   3   9        0.18       -0.13      0.25 o 
  -2   3   9        9.83        9.43      0.80 o 
  -1   3   9      190.85      172.53      3.90 o 
   0   3   9       59.94       51.66      1.66 o 
   1   3   9       14.35       16.44      1.12 o 
   2   3   9      101.46       89.30      2.10 o 
   3   3   9       54.34       51.64      1.72 o 
   4   3   9       58.46       64.86      1.83 o 
   5   3   9      124.99      124.41      3.12 o 
   6   3   9        0.31        2.01      0.67 o 
   7   3   9       12.68       15.90      1.70 o 
  -7   4   9        0.62        2.10      0.83 o 
  -6   4   9        3.78        2.71      0.94 o 
  -5   4   9       10.21       10.45      1.80 o 
  -4   4   9      139.90      146.57      3.76 o 
  -3   4   9       71.89       69.59      1.82 o 
  -2   4   9       10.09       11.93      0.95 o 
  -1   4   9      270.84      252.95      8.60 o 
   0   4   9      112.69      102.33      2.69 o 
   1   4   9      963.78      952.82     20.97 o 
   2   4   9       18.05       21.10      1.95 o 
   3   4   9      577.95      589.32     11.53 o 
   4   4   9       29.75       29.38      1.23 o 
   5   4   9       23.90       25.38      1.58 o 
   6   4   9        1.36        1.48      0.72 o 
   7   4   9        6.89        9.42      1.37 o 
  -6   5   9       15.56       19.72      1.93 o 
  -5   5   9        2.24        1.65      0.74 o 
  -4   5   9        0.87        2.61      0.51 o 
  -3   5   9      138.47      149.20      3.82 o 
  -2   5   9       11.18       10.44      1.16 o 
  -1   5   9       44.76       43.73      1.61 o 
   0   5   9       20.49       19.66      1.29 o 
   1   5   9       27.97       26.54      1.17 o 
   2   5   9       15.45       14.41      0.93 o 
   3   5   9      291.54      309.47      6.72 o 
   4   5   9        0.97       -0.04      0.56 o 
   5   5   9      145.69      137.14      4.89 o 
   6   5   9        5.04        9.57      1.44 o 
  -6   6   9        0.01        0.85      0.78 o 
  -5   6   9       30.35       28.49      5.03 o 
  -4   6   9        1.94        2.17      0.83 o 
  -3   6   9       61.42       68.17      2.38 o 
  -2   6   9        3.51        2.61      0.54 o 
  -1   6   9        1.94        1.94      0.41 o 
   0   6   9      124.12      118.67      2.83 o 
   1   6   9       44.49       45.71      2.58 o 
   2   6   9       11.21       12.81      0.92 o 
   3   6   9        1.38        1.49      0.73 o 
   4   6   9       10.53       11.78      1.46 o 
   5   6   9        9.93       10.33      1.45 o 
  -5   7   9       17.22       16.60      1.87 o 
  -4   7   9        7.26        7.35      0.99 o 
  -3   7   9        0.60        2.09      0.72 o 
  -2   7   9        5.50        5.14      0.82 o 
  -1   7   9       57.86       58.71      1.88 o 
   0   7   9        3.83        3.15      0.47 o 
   1   7   9       20.97       22.36      1.09 o 
   2   7   9        2.45        2.44      0.87 o 
   3   7   9        0.27        1.40      0.86 o 
   4   7   9        2.18        2.23      1.53 o 
  -3   8   9        8.47        9.94      1.18 o 
  -2   8   9       19.84       21.21      1.89 o 
  -1   8   9        2.55        3.85      0.77 o 
   0   8   9        0.16        0.37      0.51 o 
   1   8   9        2.50        2.73      0.89 o 
   2   8   9       18.40       18.51      1.93 o 
   3   8   9        0.18        0.44      0.81 o 
  -6   0  10       68.63       66.84      3.03 o 
  -4   0  10        6.49        7.07      1.06 o 
  -2   0  10       64.49       62.43      3.16 o 
   0   0  10        1.12        0.86      0.49 o 
   2   0  10      639.06      607.34     19.54 o 
   4   0  10        2.15        1.64      0.76 o 
   6   0  10        4.05        3.44      1.10 o 
  -7   1  10       40.12       41.64      2.30 o 
  -6   1  10        6.07        5.81      0.97 o 
  -5   1  10       82.00       79.82      2.02 o 
  -4   1  10       52.16       50.19      1.72 o 
  -3   1  10       60.64       58.21      1.85 o 
  -2   1  10       13.75       13.47      0.98 o 
  -1   1  10       36.53       33.32      1.31 o 
   0   1  10       10.94        9.62      0.78 o 
   1   1  10      285.35      272.70     12.31 o 
   2   1  10        7.32        9.61      0.97 o 
   3   1  10       11.56        9.70      1.18 o 
   4   1  10      156.48      151.90      5.43 o 
   5   1  10        4.18        4.53      0.80 o 
   6   1  10       13.79       16.20      1.27 o 
   7   1  10        2.61        3.76      0.76 o 
  -7   2  10       30.20       33.61      2.30 o 
  -6   2  10       15.54       15.83      1.05 o 
  -5   2  10       45.18       42.68      1.69 o 
  -4   2  10        4.22        4.60      0.61 o 
  -3   2  10      272.92      259.05      5.56 o 
  -2   2  10       13.29       16.04      1.01 o 
  -1   2  10      609.61      575.65     11.02 o 
   0   2  10      117.58      114.28      2.90 o 
   1   2  10       72.84       65.83      2.16 o 
   2   2  10       18.80       19.71      1.37 o 
   3   2  10       85.36       78.31      2.79 o 
   4   2  10        0.02        0.21      0.40 o 
   5   2  10        4.88        6.11      0.66 o 
   6   2  10      119.79      120.74      5.22 o 
   7   2  10        0.24        0.61      0.70 o 
  -7   3  10        2.01        3.65      0.97 o 
  -6   3  10        8.63       10.26      1.37 o 
  -5   3  10       13.48       14.21      1.17 o 
  -4   3  10       33.94       38.69      2.17 o 
  -3   3  10       12.96       11.12      0.88 o 
  -2   3  10        4.32        5.05      0.72 o 
  -1   3  10      513.01      499.34      9.73 o 
   0   3  10       63.98       62.96      4.79 o 
   1   3  10      727.65      669.99     12.69 o 
   2   3  10      105.95       95.21      3.69 o 
   3   3  10      432.95      423.45     21.72 o 
   4   3  10        5.61        5.97      0.65 o 
   5   3  10        0.76        1.43      0.44 o 
   6   3  10        2.71        1.78      0.74 o 
   7   3  10       24.77       28.80      2.29 o 
  -7   4  10        0.16        0.34      0.78 o 
  -6   4  10        8.95        9.54      1.35 o 
  -5   4  10       25.43       27.06      1.66 o 
  -4   4  10       21.66       23.67      1.48 o 
  -3   4  10       11.48       12.85      1.08 o 
  -2   4  10       80.33       77.57      2.47 o 
  -1   4  10       57.26       52.50      1.80 o 
   0   4  10       39.30       37.09      1.45 o 
   1   4  10        4.02        3.52      0.68 o 
   2   4  10        0.67        1.93      0.45 o 
   3   4  10       80.11       80.67      3.27 o 
   4   4  10        4.91        4.59      0.70 o 
   5   4  10       40.40       45.94      2.46 o 
   6   4  10       16.72       17.55      2.43 o 
  -6   5  10        1.92        3.23      1.03 o 
  -5   5  10       17.66       20.14      2.13 o 
  -4   5  10       15.32       16.82      1.35 o 
  -3   5  10       10.38       12.91      1.29 o 
  -2   5  10       86.84       86.23      2.61 o 
  -1   5  10       58.08       53.62      1.87 o 
   0   5  10        0.12        0.26      0.34 o 
   1   5  10       22.40       18.99      1.21 o 
   2   5  10        4.51        4.43      0.59 o 
   3   5  10       35.38       40.32      1.75 o 
   4   5  10       31.73       35.68      5.43 o 
   5   5  10       76.25       83.38      3.64 o 
   6   5  10       24.19       25.20      2.22 o 
  -5   6  10       26.94       31.03      3.98 o 
  -4   6  10       11.43       13.95      1.68 o 
  -3   6  10       19.76       20.76      2.88 o 
  -2   6  10       10.83       14.58      1.22 o 
  -1   6  10       55.73       54.15      1.78 o 
   0   6  10        9.91       11.84      0.92 o 
   1   6  10        0.17       -0.07      0.46 o 
   2   6  10       23.03       26.52      1.56 o 
   3   6  10        4.53        7.43      1.19 o 
   4   6  10       36.45       42.26      3.89 o 
   5   6  10        2.35        0.42      0.72 o 
  -4   7  10        0.03       -0.20      0.52 o 
  -3   7  10        3.49        3.67      0.80 o 
  -2   7  10        7.94       10.01      0.94 o 
  -1   7  10        2.32        3.40      0.60 o 
   0   7  10        1.56        2.85      0.55 o 
   1   7  10        0.10        0.72      0.38 o 
   2   7  10        4.82        9.92      1.37 o 
   3   7  10       14.34       18.95      1.98 o 
   4   7  10        0.99       -0.05      0.70 o 
  -2   8  10        0.50        2.47      0.74 o 
  -1   8  10        0.86        1.94      0.68 o 
   0   8  10        7.57        9.57      0.92 o 
   1   8  10       12.03       18.65      2.97 o 
   2   8  10        0.20        2.36      0.89 o 
  -5   0  11      224.07      232.65      6.58 o 
  -3   0  11       51.86       52.02      2.97 o 
  -1   0  11       55.61       48.33      2.80 o 
   1   0  11      554.78      493.38     16.30 o 
   3   0  11       37.64       31.96      2.37 o 
   5   0  11       68.99       67.47      3.93 o 
   7   0  11       40.78       46.78      2.69 o 
  -7   1  11        0.09       -0.30      0.61 o 
  -6   1  11        5.16        5.95      0.83 o 
  -5   1  11       84.34       83.52      2.14 o 
  -4   1  11        1.49        1.48      0.44 o 
  -3   1  11      216.12      221.50      4.96 o 
  -2   1  11        8.78        9.18      0.82 o 
  -1   1  11        6.14        4.46      0.59 o 
   0   1  11      346.41      309.88      7.68 o 
   1   1  11        1.70        1.30      0.45 o 
   2   1  11        8.01        4.69      0.74 o 
   3   1  11      266.43      239.48      6.40 o 
   4   1  11       28.13       23.62      1.67 o 
   5   1  11      124.06      121.42      4.05 o 
   6   1  11       12.21       14.77      1.26 o 
   7   1  11       16.29       16.34      1.40 o 
  -7   2  11        1.91        2.32      0.86 o 
  -6   2  11        0.00        0.25      0.48 o 
  -5   2  11        5.85        6.46      0.81 o 
  -4   2  11        4.87        4.55      0.65 o 
  -3   2  11      294.75      296.96      6.34 o 
  -2   2  11      220.35      202.11      4.61 o 
  -1   2  11       68.32       59.05      2.40 o 
   0   2  11       18.13       15.26      1.05 o 
   1   2  11        1.35        1.83      0.42 o 
   2   2  11       50.70       46.61      2.04 o 
   3   2  11       55.25       53.52      2.26 o 
   4   2  11        6.72        6.13      1.97 o 
   5   2  11       86.22       82.53      2.64 o 
   6   2  11        1.82        1.92      0.58 o 
  -7   3  11        3.38        3.72      1.02 o 
  -6   3  11        2.14        3.11      0.89 o 
  -5   3  11        3.60        4.23      0.83 o 
  -4   3  11       33.82       34.79      1.74 o 
  -3   3  11       51.43       47.03      1.73 o 
  -2   3  11       14.69       15.34      1.09 o 
  -1   3  11      175.85      185.42      4.33 o 
   0   3  11       72.99       65.20      2.08 o 
   1   3  11      183.96      166.00      3.97 o 
   2   3  11       37.72       38.74      1.53 o 
   3   3  11        0.76        1.41      0.56 o 
   4   3  11       54.65       51.77      1.71 o 
   5   3  11       10.52       12.68      0.98 o 
   6   3  11        0.01        0.14      0.60 o 
  -6   4  11        0.58        0.09      1.20 o 
  -5   4  11       21.71       22.15      1.56 o 
  -4   4  11        4.20        5.50      0.81 o 
  -3   4  11        3.37        5.80      0.96 o 
  -2   4  11       10.43        9.47      0.89 o 
  -1   4  11        6.43        6.90      0.77 o 
   0   4  11        0.69        0.80      0.52 o 
   1   4  11      180.71      189.13      4.43 o 
   2   4  11      106.18       97.27      3.15 o 
   3   4  11      134.16      138.63      3.74 o 
   4   4  11        7.90       10.04      1.01 o 
   5   4  11       49.99       49.28      2.66 o 
   6   4  11        0.21        1.58      0.94 o 
  -5   5  11        0.04        1.07      1.22 o 
  -4   5  11       11.28       10.76      1.09 o 
  -3   5  11       29.76       27.05      1.66 o 
  -2   5  11       17.83       20.85      1.79 o 
  -1   5  11      129.31      131.47      3.95 o 
   0   5  11       59.46       60.93      2.09 o 
   1   5  11       33.61       33.91      1.52 o 
   2   5  11       21.23       21.14      1.24 o 
   3   5  11        7.55        5.23      0.77 o 
   4   5  11        0.26        0.05      0.68 o 
   5   5  11       33.44       35.71      3.53 o 
  -4   6  11        1.62        2.47      1.44 o 
  -3   6  11       63.99       67.25      2.93 o 
  -2   6  11        1.17        2.66      0.61 o 
  -1   6  11       41.34       45.17      2.70 o 
   0   6  11        1.09        0.65      0.42 o 
   1   6  11        0.29        0.72      0.42 o 
   2   6  11        0.01        0.28      0.48 o 
   3   6  11        3.14        3.05      1.38 o 
   4   6  11        8.86        9.37      2.46 o 
  -3   7  11        7.64        8.04      1.34 o 
  -2   7  11       15.06       18.24      1.27 o 
  -1   7  11        3.57        6.25      0.77 o 
   0   7  11        5.00        6.57      0.76 o 
   1   7  11       23.91       28.74      1.30 o 
   2   7  11       25.34       30.75      2.40 o 
   3   7  11        0.06        1.86      0.90 o 
  -6   0  12       60.35       62.58      3.14 o 
  -4   0  12        8.69        7.68      1.39 o 
  -2   0  12      159.61      144.46      6.07 o 
   0   0  12        0.01        0.01      0.56 o 
   2   0  12       11.89        7.07      1.36 o 
   4   0  12      214.99      232.82      9.20 o 
   6   0  12       11.27       15.04      2.16 o 
  -7   1  12       33.71       34.23      2.35 o 
  -6   1  12        0.07        0.34      0.47 o 
  -5   1  12       64.72       66.97      1.90 o 
  -4   1  12      110.80      107.81      3.02 o 
  -3   1  12       65.72       55.92      1.95 o 
  -2   1  12        6.50        5.00      0.67 o 
  -1   1  12      279.06      255.32      5.62 o 
   0   1  12        0.19        0.14      0.33 o 
   1   1  12       30.18       24.34      1.61 o 
   2   1  12       45.22       44.74      2.68 o 
   3   1  12        0.58        1.19      0.52 o 
   4   1  12       12.89       15.01      1.79 o 
   5   1  12       30.13       28.64      2.52 o 
   6   1  12       40.23       38.66      3.03 o 
  -6   2  12       22.80       26.25      1.77 o 
  -5   2  12        0.41        1.17      0.55 o 
  -4   2  12        0.39        0.42      0.39 o 
  -3   2  12       26.02       23.03      1.35 o 
  -2   2  12        0.06        0.03      0.36 o 
  -1   2  12       48.71       48.19      1.77 o 
   0   2  12        6.24        6.51      0.75 o 
   1   2  12      152.26      137.22      6.89 o 
   2   2  12       29.07       29.90      1.86 o 
   3   2  12       19.59       17.71      1.50 o 
   4   2  12        0.41        0.71      0.72 o 
   5   2  12       16.05       21.42      1.47 o 
   6   2  12        3.16        4.58      0.77 o 
  -6   3  12        0.21       -0.23      0.51 o 
  -5   3  12        7.46        7.40      0.95 o 
  -4   3  12        4.85        4.95      0.85 o 
  -3   3  12       14.84       13.79      1.09 o 
  -2   3  12        1.28        1.18      0.42 o 
  -1   3  12       66.87       61.89      2.08 o 
   0   3  12       28.91       22.19      1.32 o 
   1   3  12        0.54        0.41      0.34 o 
   2   3  12        0.13        0.26      0.43 o 
   3   3  12       67.67       61.51      2.60 o 
   4   3  12        0.58        2.60      0.63 o 
   5   3  12        0.25        0.01      0.50 o 
   6   3  12       33.01       51.30      4.30 o 
  -5   4  12       19.29       22.33      2.09 o 
  -4   4  12        1.59        1.28      0.53 o 
  -3   4  12        5.96        6.06      1.07 o 
  -2   4  12        4.52        4.38      0.71 o 
  -1   4  12        0.00        0.78      0.45 o 
   0   4  12        8.16        6.13      0.90 o 
   1   4  12      118.03      109.66      3.06 o 
   2   4  12        2.89        4.47      0.63 o 
   3   4  12        3.05        2.13      0.62 o 
   4   4  12       25.50       27.88      1.71 o 
   5   4  12        2.92        3.26      0.96 o 
  -5   5  12        0.67        0.78      0.50 o 
  -4   5  12        0.13        0.25      0.53 o 
  -3   5  12       32.62       37.14      1.97 o 
  -2   5  12       12.67       16.03      1.62 o 
  -1   5  12       47.24       52.41      2.02 o 
   0   5  12        0.25        0.62      0.66 o 
   1   5  12        1.20        0.94      0.47 o 
   2   5  12       70.25       69.33      2.45 o 
   3   5  12       13.44       14.00      1.25 o 
   4   5  12        4.99        8.83      1.38 o 
  -4   6  12        2.42        4.49      0.95 o 
  -3   6  12       15.20       16.04      2.21 o 
  -2   6  12        0.06        1.18      0.58 o 
  -1   6  12       21.24       26.83      5.25 o 
   0   6  12        0.35        0.18      0.39 o 
   1   6  12        2.57        4.65      0.66 o 
   2   6  12        8.08       11.79      1.18 o 
   3   6  12       19.68       21.35      2.09 o 
  -2   7  12        2.46        2.75      1.13 o 
  -1   7  12        0.11       -0.26      0.52 o 
   0   7  12       15.24       18.45      1.26 o 
   1   7  12       13.41       18.23      1.25 o 
  -5   0  13       64.06       67.00      3.80 o 
  -3   0  13       66.89       65.76      3.68 o 
  -1   0  13        3.51        6.79      1.31 o 
   1   0  13        6.99       10.90      1.58 o 
   3   0  13      380.49      346.38     12.61 o 
   5   0  13       20.41       23.80      2.73 o 
  -6   1  13        0.23        0.48      0.53 o 
  -5   1  13       21.60       22.69      1.45 o 
  -4   1  13        0.00       -0.02      0.41 o 
  -3   1  13       15.02       15.23      1.48 o 
  -2   1  13        1.60        1.58      0.47 o 
  -1   1  13        0.01        0.06      0.41 o 
   0   1  13        3.91        3.08      0.69 o 
   1   1  13      142.46      129.02      4.11 o 
   2   1  13      186.92      169.93      5.06 o 
   3   1  13       46.76       48.65      2.30 o 
   4   1  13        1.29        1.29      0.66 o 
   5   1  13       21.00       17.30      1.61 o 
  -6   2  13        2.88        3.41      0.74 o 
  -5   2  13        1.12        1.14      0.56 o 
  -4   2  13        9.83       10.78      1.02 o 
  -3   2  13        1.55        1.64      0.52 o 
  -2   2  13       31.27       26.35      1.48 o 
  -1   2  13      100.89       88.84      2.68 o 
   0   2  13      126.51      113.44      3.67 o 
   1   2  13        1.28        1.01      0.49 o 
   2   2  13        2.36        2.33      0.68 o 
   3   2  13        0.01       -0.22      0.44 o 
   4   2  13       74.91       81.39      3.23 o 
   5   2  13       11.98       16.50      1.33 o 
  -5   3  13       22.14       23.20      1.62 o 
  -4   3  13       21.98       23.89      2.01 o 
  -3   3  13       20.14       17.56      1.29 o 
  -2   3  13      145.21      137.86      4.10 o 
  -1   3  13       10.47       10.48      0.99 o 
   0   3  13        0.40        0.54      0.39 o 
   1   3  13        3.18        2.56      0.51 o 
   2   3  13       38.76       41.00      2.16 o 
   3   3  13        3.83        2.56      0.74 o 
   4   3  13       14.31       18.93      1.44 o 
   5   3  13        2.23        4.71      1.31 o 
  -5   4  13       19.58       26.91      1.82 o 
  -4   4  13        5.20        6.74      0.94 o 
  -3   4  13        3.83        3.11      1.10 o 
  -2   4  13        1.08        1.01      0.48 o 
  -1   4  13        1.91        1.80      0.55 o 
   0   4  13      116.31      114.64      3.26 o 
   1   4  13        5.97        6.37      0.84 o 
   2   4  13        5.04        6.06      0.76 o 
   3   4  13        8.93        9.24      1.20 o 
   4   4  13        0.41        2.44      0.64 o 
  -4   5  13        7.29        8.85      1.11 o 
  -3   5  13       43.75       57.67      2.29 o 
  -2   5  13       17.13       19.72      2.79 o 
  -1   5  13        0.03        0.37      0.58 o 
   0   5  13        4.84        5.42      0.79 o 
   1   5  13       21.11       21.20      1.45 o 
   2   5  13        1.71        0.87      0.54 o 
   3   5  13        0.22        0.02      0.52 o 
  -3   6  13       10.59       17.25      1.50 o 
  -2   6  13        1.23        2.90      0.69 o 
  -1   6  13       14.32       21.61      1.96 o 
   0   6  13        0.46        0.37      0.52 o 
   1   6  13        4.17        6.54      0.79 o 
   2   6  13       12.30       10.48      1.45 o 
  -4   0  14       15.24       13.41      1.92 o 
  -2   0  14       17.45       17.05      2.07 o 
   0   0  14      241.95      219.43      8.72 o 
   2   0  14       14.24       21.22      2.44 o 
   4   0  14       18.40       17.26      2.36 o 
  -5   1  14        4.04        5.19      0.93 o 
  -4   1  14       23.31       24.55      1.76 o 
  -3   1  14        6.61        7.41      1.02 o 
  -2   1  14       57.03       56.13      2.43 o 
  -1   1  14       22.73       26.23      1.79 o 
   0   1  14       10.20       13.37      1.36 o 
   1   1  14       86.65       75.65      2.98 o 
   2   1  14       22.43       19.65      1.66 o 
   3   1  14        2.58        5.42      1.06 o 
   4   1  14        1.73        4.17      0.88 o 
   5   1  14       15.71       14.09      1.54 o 
  -5   2  14        0.35        0.16      0.51 o 
  -4   2  14       34.35       35.88      1.95 o 
  -3   2  14       24.74       24.68      1.55 o 
  -2   2  14        9.44       11.52      1.09 o 
  -1   2  14      187.60      181.18      4.52 o 
   0   2  14        5.48        6.05      1.20 o 
   1   2  14       55.34       54.77      4.30 o 
   2   2  14        4.45        5.04      0.93 o 
   3   2  14        1.60        2.38      0.73 o 
   4   2  14        5.78        4.31      0.93 o 
  -5   3  14       15.86       18.20      1.53 o 
  -4   3  14        0.07       -0.10      0.62 o 
  -3   3  14       98.19      102.47      3.10 o 
  -2   3  14        2.38        3.43      0.69 o 
  -1   3  14        0.43        0.16      0.40 o 
   0   3  14        0.04        0.71      0.45 o 
   1   3  14        9.99        6.53      1.00 o 
   2   3  14        3.17        3.73      0.82 o 
   3   3  14       17.28       14.62      1.49 o 
   4   3  14        3.17        3.00      0.83 o 
  -4   4  14        6.52        7.02      1.01 o 
  -3   4  14        9.01        9.80      1.40 o 
  -2   4  14        3.65        4.49      0.73 o 
  -1   4  14       24.61       23.16      1.52 o 
   0   4  14        8.85       10.32      1.04 o 
   1   4  14        1.10        0.58      0.50 o 
   2   4  14       13.49       15.77      1.68 o 
   3   4  14        1.44        1.06      0.68 o 
  -3   5  14        1.38        3.51      0.77 o 
  -2   5  14        5.42        5.46      1.22 o 
  -1   5  14        6.56        8.89      1.03 o 
   0   5  14        0.26        1.47      0.55 o 
   1   5  14        1.24        2.46      0.66 o 
   2   5  14        2.27        2.06      0.66 o 
  -3   0  15       26.12       33.56      2.99 o 
  -1   0  15        7.64        6.25      1.35 o 
   1   0  15       18.49       18.22      2.39 o 
   3   0  15        7.77        6.15      1.51 o 
  -4   1  15        0.59       -0.27      0.54 o 
  -3   1  15       30.46       28.13      1.94 o 
  -2   1  15       23.01       18.79      1.62 o 
  -1   1  15        1.48        0.99      0.62 o 
   0   1  15        6.10        7.76      1.08 o 
   1   1  15        3.71        2.32      0.74 o 
   2   1  15       13.23       13.36      2.29 o 
   3   1  15        0.01        0.99      0.63 o 
   4   1  15        0.04       -0.26      0.53 o 
  -4   2  15       13.58       14.85      1.29 o 
  -3   2  15       11.13       14.76      1.28 o 
  -2   2  15        5.14        4.51      0.75 o 
  -1   2  15        0.36        0.63      1.28 o 
   0   2  15        0.79        0.06      0.49 o 
   1   2  15        9.19       10.87      1.28 o 
   2   2  15        1.22        1.87      0.69 o 
   3   2  15        0.00        0.95      0.59 o 
   4   2  15       12.88       18.61      1.82 o 
  -4   3  15       17.46       18.07      1.92 o 
  -3   3  15       10.87        7.96      1.54 o 
  -2   3  15        1.76        1.86      0.63 o 
  -1   3  15        1.97        3.26      0.66 o 
   0   3  15        9.47       14.85      1.54 o 
   1   3  15       12.27       13.58      1.67 o 
   2   3  15       13.57       23.59      3.02 o 
   3   3  15       10.63       14.05      1.72 o 
  -3   4  15       17.46       26.52      3.46 o 
  -2   4  15        1.22        1.38      0.73 o 
  -1   4  15        2.44        3.98      0.75 o 
   0   4  15        4.78        3.56      0.72 o 
   1   4  15        1.51        2.66      0.69 o 
   2   4  15        0.01        0.32      1.13 o 
  -2   0  16        2.70        2.17      1.04 o 
   0   0  16        2.08        2.77      1.00 o 
   2   0  16        4.73       11.18      1.91 o 
  -3   1  16        1.99        3.30      0.85 o 
  -2   1  16        1.70        0.88      0.61 o 
  -1   1  16        6.18        7.82      1.13 o 
   0   1  16        0.95        1.87      0.72 o 
   1   1  16        0.04       -0.24      0.48 o 
   2   1  16        5.02        6.16      1.08 o 
   3   1  16       13.38       15.29      1.61 o 
  -3   2  16        2.79        2.55      0.97 o 
  -2   2  16       13.22       18.91      3.10 o 
  -1   2  16        4.83        2.76      1.06 o 
   0   2  16        1.83        1.58      0.64 o 
   1   2  16        0.07       -0.02      0.50 o 
   2   2  16        4.94        5.40      1.03 o 
  -2   3  16       17.03       17.29      1.81 o 
  -1   3  16        0.04       -0.21      0.41 o 
   0   3  16       12.33       18.14      1.69 o 
   1   3  16        6.35       10.67      1.33 o 
  -1   0  17        0.03       -0.35      0.70 o 
   1   0  17       38.23       51.29      3.70 o 
  -1   1  17        0.38        2.60      0.76 o 
   0   1  17        3.52        7.02      1.12 o 
                                                 
